# Supplementary material for: C-reactive protein-to-albumin ratio improves prediction of 6-month major adverse limb events in diabetic foot ulcers: a retrospective cohort study
Source: Front Endocrinol (Lausanne). 2026 Apr 28;17:1826193. doi: 10.3389/fendo.2026.1826193 (PMC13160849; doi:10.3389/fendo.2026.1826193)
Supplement: Supplementary Table 1 — Collinearity diagnostics and interaction tests for the final multivariable model. Panel (A) Variance inflation factors for the variables included in the final model. Panel (B) Interaction tests for the C-reactive protein-to-albumin ratio with peripheral arterial disease and Wagner grade 4. [file Table1.xlsx]

## Sheet: S1_VIF
Variable	VIF
CAR	1.0905
log_ulcer_area	1.54362
wagner4	1.57105
pad_dx_01	1.06575
osteomyelitis_01	1.35054

## Sheet: S1_Interactions
Interaction	Deviance	P_value
CAR × PAD	0.00723276	0.932225
CAR × Wagner grade 4	0.00395666	0.949845
