# Supplementary material for: C-reactive protein-to-albumin ratio improves prediction of 6-month major adverse limb events in diabetic foot ulcers: a retrospective cohort study
Source: Front Endocrinol (Lausanne). 2026 Apr 28;17:1826193. doi: 10.3389/fendo.2026.1826193 (PMC13160849; doi:10.3389/fendo.2026.1826193)
Supplement: Supplementary Table 2 — Detailed reclassification metrics after adding the C-reactive protein-to-albumin ratio to the base model. [file Table2.xlsx]

## Sheet: S2_IDI
Metric	Estimate	Bootstrap_SE	Percentile_Lower	Percentile_Upper	BCa_Lower	BCa_Upper
IDI	0.0484096	0.0445808	0.000360701	0.162722	0.000521592	0.172873

## Sheet: S2_NRI
Metric	Estimate	Std.Error	Lower	Upper
NRI	0.221899	0.182144	-0.154026	0.571212
NRI+	-0.0697674	0.152835	-0.373214	0.22763
NRI-	0.291667	0.0972119	0.1	0.479583
Pr(Up|Case)	0.465116	0.0764176	0.313393	0.613815
Pr(Down|Case)	0.534884	0.0764176	0.386185	0.686607
Pr(Down|Ctrl)	0.645833	0.048606	0.55	0.739792
Pr(Up|Ctrl)	0.354167	0.048606	0.260208	0.45
