# Supplementary material for: C-reactive protein-to-albumin ratio improves prediction of 6-month major adverse limb events in diabetic foot ulcers: a retrospective cohort study
Source: Front Endocrinol (Lausanne). 2026 Apr 28;17:1826193. doi: 10.3389/fendo.2026.1826193 (PMC13160849; doi:10.3389/fendo.2026.1826193)
Supplement: Supplementary Table 3 — Detailed bootstrap internal validation and calibration metrics of the final model. [file Table3.xlsx]

## Sheet: S3_Validate
Metric	index.orig	training	test	optimism	index.corrected	n
Dxy	0.703004	0.717168	0.675982	0.041186	0.661818	1000
R2	0.408677	0.443896	0.376211	0.0676852	0.340992	1000
Intercept	0	0	-0.0621487	0.0621487	-0.0621487	1000
Slope	1	1	0.857911	0.142089	0.857911	1000
Emax	0	0	0.044724	0.044724	0.044724	1000
D	0.335404	0.374749	0.303752	0.0709971	0.264407	1000
U	-0.0143885	-0.0143885	0.017668	-0.0320565	0.017668	1000
Q	0.349792	0.389137	0.286084	0.103054	0.246739	1000
B	0.140424	0.134168	0.147941	-0.0137727	0.154196	1000
g	1.87695	2.15951	1.74811	0.411401	1.46555	1000
gp	0.29271	0.300876	0.278402	0.0224734	0.270237	1000

## Sheet: S3_Calibration
Metric	Value
Corrected C-index	0.830909
Mean absolute error	0.029
Mean squared error	0.00119
0.9 quantile absolute error	0.055
Brier score (Base model)	0.152685
Brier score (Base + CAR)	0.140424
AUC (Base model)	0.827156
AUC (Base + CAR)	0.851502
DeLong test P value	0.111144
